# Supplementary material for: Sustainable Remediation of Pharmaceuticals Using Crop-Residue-Derived Carbons: Bridging Multi-Component Adsorption and DFT Perspectives
Source: Molecules. 2026 Mar 31;31(7):1162. doi: 10.3390/molecules31071162 (PMC13074987; doi:10.3390/molecules31071162)
Supplement: Supplementary file 1 [file molecules-31-01162-s001.zip]

Archive with 1 entries (1 files):
- molecules-4195892-supplementary.pdf
